# Supplementary material for: The pro-regenerative effects of hyperIL6 in drug-induced liver injury are unexpectedly due to competitive inhibition of IL11 signaling
Source: eLife. 2021 Aug 26;10:e68843. doi: 10.7554/eLife.68843 (PMC8445623; doi:10.7554/eLife.68843)
Supplement: Figure 1—source data 2. [file elife-68843-fig1-data2.zip]

Archive with 35 entries (31 files):
- Figure 1-Uncropped WB images with markers.pptx
- Figure 1C-Original WB images/
- Figure 1C-Original WB images/Fig.1C ERK.tif
- Figure 1C-Original WB images/Fig.1C GAPDH.tif
- Figure 1C-Original WB images/Fig.1C JNK.tif
- Figure 1C-Original WB images/Fig.1C NOX4.tif
- Figure 1C-Original WB images/Fig.1C p-ERK.tif
- Figure 1C-Original WB images/Fig.1C p-JNK.tif
- Figure 1C-Original WB images/Fig.1C p-STAT3.tif
- Figure 1C-Original WB images/Fig.1C STAT3.tif
- Figure 1D-Original WB images/
- Figure 1D-Original WB images/Fig.1D AKT.tif
- Figure 1D-Original WB images/Fig.1D ERK.tif
- Figure 1D-Original WB images/Fig.1D p-AKT.tif
- Figure 1D-Original WB images/Fig.1D p-ERK.tif
- Figure 1D-Original WB images/Fig.1D p-STAT3.tif
- Figure 1D-Original WB images/Fig.1D STAT3.tif
- Figure 1G-Original WB images/
- Figure 1G-Original WB images/Fig.1G ERK.tif
- Figure 1G-Original WB images/Fig.1G GAPDH.tif
- Figure 1G-Original WB images/Fig.1G JNK.tif
- Figure 1G-Original WB images/Fig.1G NOX4.tif
- Figure 1G-Original WB images/Fig.1G p-ERK.tif
- Figure 1G-Original WB images/Fig.1G p-JNK.tif
- Figure 1G-Original WB images/Fig.1G p-STAT3.tif
- Figure 1G-Original WB images/Fig.1G STAT3.tif
- Figure 1J-Original WB images/
- Figure 1J-Original WB images/Fig.1J ERK.tif
- Figure 1J-Original WB images/Fig.1J GAPDH.tif
- Figure 1J-Original WB images/Fig.1J JNK.tif
- Figure 1J-Original WB images/Fig.1J NOX4.tif
- Figure 1J-Original WB images/Fig.1J p-ERK.tif
- Figure 1J-Original WB images/Fig.1J p-JNK.tif
- Figure 1J-Original WB images/Fig.1J p-STAT3.tif
- Figure 1J-Original WB images/Fig.1J STAT3.tif
