# Supplementary material for: The pro-regenerative effects of hyperIL6 in drug-induced liver injury are unexpectedly due to competitive inhibition of IL11 signaling
Source: eLife. 2021 Aug 26;10:e68843. doi: 10.7554/eLife.68843 (PMC8445623; doi:10.7554/eLife.68843)
Supplement: Figure 1—figure supplement 1—source data 2. [file elife-68843-fig1-figsupp1-data2.zip]

Archive with 19 entries (17 files):
- Figure 1-figure supplement 1-Uncropped WB images with markers.pptx
- Figure 1-figure supplement 1F-Original WB images/
- Figure 1-figure supplement 1F-Original WB images/Fig. S1F ERK.tif
- Figure 1-figure supplement 1F-Original WB images/Fig. S1F GAPDH.tif
- Figure 1-figure supplement 1F-Original WB images/Fig. S1F JNK.tif
- Figure 1-figure supplement 1F-Original WB images/Fig. S1F NOX4.tif
- Figure 1-figure supplement 1F-Original WB images/Fig. S1F p-ERK.tif
- Figure 1-figure supplement 1F-Original WB images/Fig. S1F p-JNK.tif
- Figure 1-figure supplement 1F-Original WB images/Fig. S1F p-STAT3.tif
- Figure 1-figure supplement 1F-Original WB images/Fig. S1F STAT3.tif
- Figure 1-figure supplement 1G-Original WB images/
- Figure 1-figure supplement 1G-Original WB images/Fig. S1G ERK.tif
- Figure 1-figure supplement 1G-Original WB images/Fig. S1G GAPDH.tif
- Figure 1-figure supplement 1G-Original WB images/Fig. S1G JNK.tif
- Figure 1-figure supplement 1G-Original WB images/Fig. S1G NOX4.tif
- Figure 1-figure supplement 1G-Original WB images/Fig. S1G p-ERK.tif
- Figure 1-figure supplement 1G-Original WB images/Fig. S1G p-JNK.tif
- Figure 1-figure supplement 1G-Original WB images/Fig. S1G p-STAT3.tif
- Figure 1-figure supplement 1G-Original WB images/Fig. S1G STAT3.tif
