# Supplementary material for: The pro-regenerative effects of hyperIL6 in drug-induced liver injury are unexpectedly due to competitive inhibition of IL11 signaling
Source: eLife. 2021 Aug 26;10:e68843. doi: 10.7554/eLife.68843 (PMC8445623; doi:10.7554/eLife.68843)
Supplement: Figure 2—source data 2. [file elife-68843-fig2-data2.zip]

Archive with 23 entries (19 files):
- Figure 2-Uncropped WB images with markers.pptx
- Figure 2E-Original WB images/
- Figure 2E-Original WB images/Fig.2E ERK.tif
- Figure 2E-Original WB images/Fig.2E JNK.tif
- Figure 2E-Original WB images/Fig.2E p-ERK.tif
- Figure 2E-Original WB images/Fig.2E p-JNK.tif
- Figure 2E-Original WB images/Fig.2E p-STAT3.tif
- Figure 2E-Original WB images/Fig.2E STAT3.tif
- Figure 2H-Original WB images/
- Figure 2H-Original WB images/Fig.2H GAPDH.tif
- Figure 2H-Original WB images/Fig.2H HyperIL6.tif
- Figure 2K-Original WB images/
- Figure 2K-Original WB images/Fig.2K Cyclin D1.tif
- Figure 2K-Original WB images/Fig.2K GAPDH.tif
- Figure 2K-Original WB images/Fig.2K PCNA.tif
- Figure 2K-Original WB images/Fig.2K sIL6ST.tif
- Figure 2L-Original WB images/
- Figure 2L-Original WB images/Fig. 2L ERK.tif
- Figure 2L-Original WB images/Fig. 2L JNK.tif
- Figure 2L-Original WB images/Fig. 2L p-ERK.tif
- Figure 2L-Original WB images/Fig. 2L p-JNK.tif
- Figure 2L-Original WB images/Fig. 2L p-STAT3.tif
- Figure 2L-Original WB images/Fig. 2L STAT3.tif
