# Supplementary material for: The pro-regenerative effects of hyperIL6 in drug-induced liver injury are unexpectedly due to competitive inhibition of IL11 signaling
Source: eLife. 2021 Aug 26;10:e68843. doi: 10.7554/eLife.68843 (PMC8445623; doi:10.7554/eLife.68843)
Supplement: Figure 3—source data 2. [file elife-68843-fig3-data2.zip]

Archive with 25 entries (22 files):
- Figure 3-Uncropped WB images with markers.pptx
- Figure 3D-Original WB images/
- Figure 3D-Original WB images/Fig.3D ERK.tif
- Figure 3D-Original WB images/Fig.3D JNK.tif
- Figure 3D-Original WB images/Fig.3D p-ERK.tif
- Figure 3D-Original WB images/Fig.3D p-JNK.tif
- Figure 3D-Original WB images/Fig.3D p-STAT3.tif
- Figure 3D-Original WB images/Fig.3D STAT3.tif
- Figure 3I-Original WB images/
- Figure 3I-Original WB images/Fig.3I CyclinD1.tif
- Figure 3I-Original WB images/Fig.3I ERK.tif
- Figure 3I-Original WB images/Fig.3I GAPDH.tif
- Figure 3I-Original WB images/Fig.3I JNK.tif
- Figure 3I-Original WB images/Fig.3I p-ERK.tif
- Figure 3I-Original WB images/Fig.3I p-JNK.tif
- Figure 3I-Original WB images/Fig.3I p-STAT3.tif
- Figure 3I-Original WB images/Fig.3I PCNA.tif
- Figure 3I-Original WB images/Fig.3I STAT3.tif
- Figure 3N-Original WB images/
- Figure 3N-Original WB images/Fig.3N ERK.tif
- Figure 3N-Original WB images/Fig.3N JNK.tif
- Figure 3N-Original WB images/Fig.3N p-ERK.tif
- Figure 3N-Original WB images/Fig.3N p-JNK.tif
- Figure 3N-Original WB images/Fig.3N p-STAT3.tif
- Figure 3N-Original WB images/Fig.3N STAT3.tif
