# Supplementary material for: The pro-regenerative effects of hyperIL6 in drug-induced liver injury are unexpectedly due to competitive inhibition of IL11 signaling
Source: eLife. 2021 Aug 26;10:e68843. doi: 10.7554/eLife.68843 (PMC8445623; doi:10.7554/eLife.68843)
Supplement: Figure 4—source data 2. [file elife-68843-fig4-data2.zip]

Archive with 13 entries (11 files):
- Figure 4-Uncropped WB images with markers.pptx
- Figure 4B-Original WB images/
- Figure 4B-Original WB images/Fig. 4B Cyclin D1.tif
- Figure 4B-Original WB images/Fig. 4B GAPDH.tif
- Figure 4B-Original WB images/Fig. 4B IL11.tif
- Figure 4B-Original WB images/Fig. 4B PCNA.tif
- Figure 4G-Original WB images/
- Figure 4G-Original WB images/Fig. 4G ERK.tif
- Figure 4G-Original WB images/Fig. 4G JNK.tif
- Figure 4G-Original WB images/Fig. 4G p-ERK.tif
- Figure 4G-Original WB images/Fig. 4G p-JNK.tif
- Figure 4G-Original WB images/Fig. 4G p-STAT3.tif
- Figure 4G-Original WB images/Fig. 4G STAT3.tif
